# Supplementary material for: Association between Dupilumab and Conjunctivitis: A Systematic Review and Meta-Analysis of Randomized Controlled Trials
Source: Pharmaceutics. 2023 Mar 23;15(4):1031. doi: 10.3390/pharmaceutics15041031 (PMC10145140; doi:10.3390/pharmaceutics15041031)
Supplement: Supplementary file 1 [file pharmaceutics-15-01031-s001.zip]

Archive with 4 entries (4 files):
- 230218_Table S1.pdf
- 230218_Table S2.pdf
- 230218_Table S3.pdf
- 230218_Table S4.pdf
